# Supplementary material for: Experiences of Hearing Parents of Children with Hearing Loss: A Qualitative Study
Source: Children (Basel). 2023 Jun 29;10(7):1129. doi: 10.3390/children10071129 (PMC10378033; doi:10.3390/children10071129)
Supplement: Supplementary file 1 [file children-10-01129-s001.zip]

Archive with 1 entries (1 files):
- children-2457432-supplementary.pdf
